# Supplementary material for: Pericyte‐Assisted Vascular Lumen Organization in a Novel Dynamic Human Blood‐Brain Barrier‐on‐Chip Model
Source: Adv Healthc Mater. 2025 May 6;14(15):2401804. doi: 10.1002/adhm.202401804 (PMC12147984; doi:10.1002/adhm.202401804)
Supplement: Supplementary file 3 — Supporting Information [file ADHM-14-0-s002.xlsx]

## Sheet: Calibration Data FITC-Dx70 kDa
Well			Raw Data (Em Spectrum)	Raw Data (Em Spectrum)	Raw Data (Em Spectrum)	Raw Data (Em Spectrum)	Raw Data (Em Spectrum)	Raw Data (Em Spectrum)	Raw Data (Em Spectrum)	Raw Data (Em Spectrum)	Raw Data (Em Spectrum)	Raw Data (Em Spectrum)	Raw Data (Em Spectrum)	Raw Data (Em Spectrum)	Raw Data (Em Spectrum)	Raw Data (Em Spectrum)	Raw Data (Em Spectrum)	Raw Data (Em Spectrum)	Raw Data (Em Spectrum)	Raw Data (Em Spectrum)	Raw Data (Em Spectrum)	Raw Data (Em Spectrum)	Raw Data (Em Spectrum)	Raw Data (Em Spectrum)	Raw Data (Em Spectrum)	Raw Data (Em Spectrum)	Raw Data (Em Spectrum)	Raw Data (Em Spectrum)	Raw Data (Em Spectrum)	Raw Data (Em Spectrum)	Raw Data (Em Spectrum)	Raw Data (Em Spectrum)	Raw Data (Em Spectrum)	Raw Data (Em Spectrum)	Raw Data (Em Spectrum)	Raw Data (Em Spectrum)	Raw Data (Em Spectrum)	Raw Data (Em Spectrum)	Raw Data (Em Spectrum)	Raw Data (Em Spectrum)	Raw Data (Em Spectrum)	Raw Data (Em Spectrum)	Raw Data (Em Spectrum)	Raw Data (Em Spectrum)	Raw Data (Em Spectrum)	Raw Data (Em Spectrum)	Raw Data (Em Spectrum)	Raw Data (Em Spectrum)	Raw Data (Em Spectrum)
[C]mg/mL		Wavelength [nm]	500	501	502	503	504	505	506	507	508	509	510	511	512	513	514	515	516	517	518	519	520	521	522	523	524	525	526	527	528	529	530	531	532	533	534	535	536	537	538	539	540	541	542	543	544	545	546
1			19492	22378	25114	28282	31723	34931	38597	42025	45428	48645	52221	55211	57956	60690	62995	65188	66692	68833	69419	70747	71235	71031	71135	70090	70194	68650	68030	65914	64189	62063	59942	57602	55881	53864	51894	50296	48602	46552	45212	43520	41631	40056	38713	37043	36008	34677	33262
1			18616	21341	23966	26918	30186	33093	36592	39848	43050	46132	49361	52322	54818	57397	59639	61514	62880	65127	65490	66505	67049	67000	67027	65952	66041	64525	63924	61851	60317	58273	56269	54144	52695	50759	48710	47272	45697	43804	42541	40871	39170	37632	36480	34850	33839	32676	31214
1			19413	22286	25024	28168	31613	34731	38496	41896	45287	48564	52139	55158	57921	60672	63009	65030	66634	69049	69449	70734	71163	71160	71162	70146	70419	68718	67889	65840	64109	62106	59838	57588	55987	53982	51650	50265	48538	46548	45202	43437	41508	40038	38587	36982	35997	34665	33183
0.8			16188	18525	20815	23260	26143	28678	31725	34446	37229	39860	42739	45117	47287	49354	51247	53067	54135	55986	56398	57399	57698	57687	57808	56807	56761	55582	54739	53113	51704	50026	48298	46403	44969	43349	41708	40452	39028	37404	36268	35017	33475	32151	31018	29708	28867	27733	26669
0.8			14314	16334	18223	20449	22832	24995	27637	29859	32315	34522	36889	38906	40617	42435	43878	45286	46256	47845	47950	48793	48934	48963	48846	48026	48155	47109	46499	45033	43883	42380	40909	39314	38137	36835	35305	34249	33033	31709	30851	29608	28380	27279	26346	25189	24525	23668	22702
0.8			16761	19205	21518	24150	27072	29716	32813	35724	38550	41343	44285	46885	48989	51317	53285	55133	56151	58171	58406	59462	59758	59826	59777	58802	58984	57651	57008	55263	53769	52116	50119	48267	46831	45088	43384	42059	40516	38860	37717	36315	34712	33485	32314	30903	30032	28971	27737
0.5			9030	10253	11419	12747	14204	15498	17056	18414	19813	21093	22428	23592	24586	25655	26459	27262	27742	28635	28672	29076	29112	29102	29061	28539	28496	27803	27484	26542	25912	25022	24090	23196	22494	21706	20800	20232	19461	18674	18088	17413	16647	16022	15513	14850	14430	13929	13335
0.5			10625	12063	13451	15019	16755	18319	20173	21740	23418	25037	26711	28112	29324	30539	31586	32524	33152	34162	34341	34912	34902	34841	34836	34200	34213	33451	32999	31902	31064	30011	28943	27846	27005	26026	25000	24245	23381	22410	21761	20898	20039	19227	18586	17791	17306	16642	15908
0.5			9873	11214	12507	13988	15606	17013	18678	20149	21724	23155	24719	25991	27109	28252	29231	30049	30647	31552	31679	32137	32204	32127	32157	31556	31560	30710	30358	29360	28689	27712	26649	25661	24969	24027	23022	22349	21568	20679	20040	19272	18481	17762	17174	16373	15986	15336	14747
0.2			4801	5443	6060	6747	7515	8165	8961	9645	10341	10966	11723	12300	12784	13282	13668	14042	14247	14674	14692	14929	14951	14862	14857	14574	14556	14217	14000	13509	13198	12742	12289	11810	11449	11028	10594	10280	9903	9496	9212	8851	8482	8144	7885	7548	7332	7059	6781
0.2			5177	5891	6534	7287	8101	8800	9651	10401	11173	11861	12642	13287	13776	14335	14765	15174	15452	15889	15927	16126	16164	16092	16080	15790	15756	15330	15174	14663	14267	13840	13288	12782	12382	11936	11454	11127	10719	10270	9953	9567	9153	8824	8518	8133	7930	7636	7294
0.2			4950	5629	6252	6953	7746	8427	9225	9914	10668	11310	12064	12657	13138	13649	14105	14501	14741	15140	15200	15411	15437	15385	15354	15018	15030	14667	14526	13968	13613	13152	12662	12192	11831	11349	10932	10591	10233	9810	9499	9142	8741	8434	8138	7787	7558	7298	6996
0.1			2785	3161	3505	3893	4316	4700	5150	5518	5913	6277	6693	6992	7282	7558	7766	7962	8095	8341	8348	8475	8456	8435	8420	8273	8221	8043	7917	7653	7471	7208	6935	6691	6484	6254	5986	5810	5606	5369	5217	5018	4799	4626	4464	4262	4150	4004	3823
0.1			2636	2985	3313	3697	4094	4445	4869	5223	5604	5932	6324	6639	6891	7143	7354	7558	7679	7902	7885	7988	8014	7977	7950	7790	7806	7592	7503	7235	7071	6821	6555	6315	6118	5910	5656	5499	5301	5066	4926	4740	4535	4358	4216	4019	3929	3779	3630
0.1			2871	3240	3602	4010	4443	4824	5291	5689	6088	6477	6871	7216	7488	7769	7981	8213	8360	8577	8570	8710	8698	8662	8667	8497	8496	8272	8185	7895	7709	7407	7151	6875	6674	6448	6162	5977	5776	5529	5340	5168	4945	4737	4584	4395	4265	4113	3944
0.01			353	396	440	484	534	580	627	669	724	763	806	846	874	899	926	953	962	998	992	999	1004	1000	995	980	972	957	938	907	887	859	834	798	771	749	718	701	673	648	627	601	583	563	545	515	505	486	466
0.01			429	485	532	588	647	703	767	818	874	924	985	1024	1059	1100	1130	1163	1178	1208	1207	1221	1220	1221	1215	1186	1185	1163	1142	1110	1081	1042	1007	962	935	907	866	856	816	786	759	732	702	676	654	627	606	585	569
0.01			394	440	489	534	595	647	702	754	801	850	892	935	974	1008	1040	1062	1075	1102	1107	1117	1111	1120	1111	1090	1089	1068	1050	1018	991	951	919	885	861	830	798	783	752	715	695	671	645	622	595	577	564	540	521
0			38	37	39	40	38	40	40	41	42	41	41	41	41	43	41	41	44	41	43	41	41	40	42	42	42	41	42	40	40	40	39	40	40	39	38	38	38	39	38	37	38	38	37	38	37	37	36
0			38	37	40	39	40	40	39	41	42	44	44	44	42	43	44	44	42	43	44	42	43	43	41	46	43	44	43	42	42	41	41	40	40	41	41	40	41	41	38	39	39	39	42	40	38	39	36
0			38	39	39	40	40	40	42	41	42	41	43	44	45	44	44	43	44	43	42	42	42	43	44	44	44	44	42	40	41	41	41	41	39	41	40	41	40	39	40	40	38	37	41	38	38	37	37
[truncated: 54 more columns]

## Sheet: Calibration data FITC-Dx20 kDa
Well Row			Raw Data (Em Spectrum)	Raw Data (Em Spectrum)	Raw Data (Em Spectrum)	Raw Data (Em Spectrum)	Raw Data (Em Spectrum)	Raw Data (Em Spectrum)	Raw Data (Em Spectrum)	Raw Data (Em Spectrum)	Raw Data (Em Spectrum)	Raw Data (Em Spectrum)	Raw Data (Em Spectrum)	Raw Data (Em Spectrum)	Raw Data (Em Spectrum)	Raw Data (Em Spectrum)	Raw Data (Em Spectrum)	Raw Data (Em Spectrum)	Raw Data (Em Spectrum)	Raw Data (Em Spectrum)	Raw Data (Em Spectrum)	Raw Data (Em Spectrum)	Raw Data (Em Spectrum)	Raw Data (Em Spectrum)	Raw Data (Em Spectrum)	Raw Data (Em Spectrum)	Raw Data (Em Spectrum)	Raw Data (Em Spectrum)	Raw Data (Em Spectrum)	Raw Data (Em Spectrum)	Raw Data (Em Spectrum)	Raw Data (Em Spectrum)	Raw Data (Em Spectrum)	Raw Data (Em Spectrum)	Raw Data (Em Spectrum)	Raw Data (Em Spectrum)	Raw Data (Em Spectrum)	Raw Data (Em Spectrum)	Raw Data (Em Spectrum)	Raw Data (Em Spectrum)	Raw Data (Em Spectrum)	Raw Data (Em Spectrum)	Raw Data (Em Spectrum)	Raw Data (Em Spectrum)	Raw Data (Em Spectrum)	Raw Data (Em Spectrum)	Raw Data (Em Spectrum)	Raw Data (Em Spectrum)	Raw Data (Em Spectrum)
[C]mg/mL		Wavelength [nm]	500	501	502	503	504	505	506	507	508	509	510	511	512	513	514	515	516	517	518	519	520	521	522	523	524	525	526	527	528	529	530	531	532	533	534	535	536	537	538	539	540	541	542	543	544	545	546
1			23060	26284	29294	32616	36422	39670	43582	46947	50413	53725	57329	59993	62445	64933	67097	68854	70099	72232	72363	73475	73310	73181	73079	71665	71501	69981	69047	66667	64884	62620	60470	58101	56254	54204	52081	50506	48729	46687	45302	43513	41671	40135	38775	37148	36123	34856	33444
1			22675	25884	28839	32178	35814	39059	42888	46119	49703	52904	56386	59165	61593	63964	66039	67962	69159	71066	71236	72228	72179	72000	72005	70606	70618	68825	67875	65645	63983	61702	59369	57077	55343	53315	51212	49718	47952	45905	44604	42902	41112	39491	38252	36604	35598	34235	32852
1			22982	26203	29187	32663	36374	39649	43534	47039	50443	53714	57346	60234	62615	65211	67216	69269	70302	72270	72426	73402	73632	73282	73080	71906	71755	69947	69041	66700	65036	62839	60471	58162	56228	54276	52148	50553	48869	46812	45429	43677	41820	40308	38813	37180	36138	34890	33472
0.8			17685	20063	22317	24811	27616	30045	32864	35367	38033	40479	43020	45010	46762	48628	50053	51452	52264	53696	53671	54500	54452	54298	54186	53121	53091	51713	51035	49293	48006	46326	44607	42872	41689	40070	38410	37359	35949	34477	33528	32210	30823	29769	28751	27528	26681	25718	24794
0.8			17935	20365	22607	25184	28006	30573	33540	35987	38684	41062	43787	45806	47661	49476	51021	52327	53265	54741	54730	55510	55539	55324	55190	54089	53932	52659	51936	50203	48863	47157	45490	43638	42324	40742	39050	37876	36665	35051	34059	32818	31344	30232	29257	28015	27256	26202	25163
0.8			16132	18328	20416	22636	25183	27378	29925	32245	34640	36780	39115	40990	42461	44211	45493	46678	47345	48748	48700	49322	49310	49130	48952	48092	47948	46815	46073	44631	43377	41980	40341	38764	37599	36245	34810	33821	32587	31193	30286	29131	27893	26919	26026	24921	24197	23416	22467
0.5			10822	12222	13631	15084	16724	18181	19819	21299	22848	24175	25623	26838	27838	28823	29635	30402	30860	31668	31635	32122	32067	31824	31729	31106	30971	30223	29795	28780	28080	27011	26017	25050	24246	23323	22435	21795	20943	20168	19495	18765	18013	17305	16733	16043	15570	15046	14436
0.5			15909	18036	20000	22197	24688	26955	29536	31734	34064	36103	38346	40274	41774	43398	44668	45866	46547	47977	47946	48549	48485	48282	48255	47204	47149	45895	45340	43781	42754	41162	39583	38039	36883	35490	34090	32962	31815	30570	29616	28516	27186	26290	25353	24288	23573	22769	21909
0.5			13327	15072	16744	18591	20664	22404	24485	26339	28191	29977	31831	33294	34546	35920	36884	37834	38306	39424	39350	39903	39796	39764	39578	38767	38654	37872	37224	35950	34995	33795	32468	31242	30268	29125	27967	27162	26130	25039	24315	23352	22350	21563	20873	19904	19402	18732	17997
0.2			4638	5233	5789	6386	7083	7653	8350	8937	9539	10103	10668	11177	11572	11939	12269	12552	12695	13058	13032	13213	13149	13113	13056	12777	12696	12407	12199	11827	11490	11090	10673	10241	9941	9564	9176	8930	8600	8244	8009	7707	7374	7096	6870	6571	6403	6156	5929
0.2			5032	5673	6293	6937	7673	8321	9103	9727	10414	10986	11624	12144	12562	13035	13368	13656	13853	14218	14166	14357	14338	14229	14196	13877	13847	13486	13268	12837	12504	12060	11627	11152	10819	10404	10008	9716	9339	8952	8706	8377	8013	7704	7470	7170	6985	6726	6420
0.2			4763	5382	5958	6586	7294	7890	8606	9223	9853	10408	11051	11525	11904	12366	12687	12968	13145	13459	13420	13636	13550	13501	13432	13182	13111	12793	12574	12160	11818	11408	10978	10552	10214	9843	9442	9147	8840	8465	8226	7923	7570	7301	7058	6756	6569	6335	6110
0.1			2276	2554	2808	3116	3438	3734	4045	4334	4634	4874	5149	5379	5567	5763	5915	6051	6126	6307	6258	6346	6316	6275	6250	6126	6104	5956	5866	5671	5525	5297	5105	4908	4773	4602	4411	4260	4119	3943	3837	3680	3533	3404	3291	3148	3073	2942	2833
0.1			3357	3771	4181	4620	5093	5553	6027	6451	6886	7289	7736	8071	8321	8622	8843	9051	9161	9407	9396	9534	9464	9422	9354	9170	9142	8908	8774	8480	8253	7947	7670	7351	7115	6847	6593	6386	6159	5878	5742	5508	5265	5080	4911	4695	4577	4410	4240
0.1			2794	3148	3487	3857	4271	4607	5024	5371	5735	6039	6396	6689	6927	7145	7359	7526	7626	7814	7781	7898	7870	7833	7793	7646	7595	7423	7302	7042	6878	6610	6357	6146	5936	5712	5476	5328	5125	4903	4786	4590	4407	4248	4121	3937	3820	3694	3554
0.01			584	654	723	790	871	937	1022	1089	1161	1224	1299	1354	1396	1430	1480	1513	1530	1564	1555	1589	1579	1561	1569	1539	1518	1489	1468	1416	1377	1327	1278	1232	1202	1149	1100	1070	1034	990	966	938	898	866	845	806	791	757	732
0.01			466	520	571	632	697	749	813	859	905	962	1022	1062	1100	1127	1162	1182	1202	1232	1231	1243	1246	1228	1234	1201	1198	1166	1146	1108	1085	1044	1004	971	939	908	869	852	827	791	769	738	709	685	660	632	614	601	575
0.01			763	850	939	1032	1141	1232	1344	1432	1528	1614	1692	1766	1834	1891	1937	1982	2006	2060	2051	2079	2067	2050	2048	2011	2003	1946	1916	1859	1808	1745	1687	1618	1568	1512	1444	1409	1363	1304	1274	1216	1173	1129	1097	1045	1024	985	944
0			43	42	42	47	45	43	45	50	48	48	49	48	48	50	50	50	51	52	49	52	50	50	50	52	48	47	50	49	48	49	46	44	49	48	44	46	47	45	41	46	46	44	44	47	42	43	43
0			45	46	46	45	45	46	49	49	49	51	52	52	51	53	53	51	52	52	51	52	51	54	53	53	52	52	52	51	50	50	46	49	54	48	49	50	46	47	48	46	46	46	45	47	47	44	44
0			45	46	46	46	46	50	51	48	53	51	54	50	53	52	56	56	54	53	54	57	54	55	53	53	53	55	54	52	50	51	53	52	46	50	49	49	49	50	46	48	47	47	47	45	45	46	46
[truncated: 54 more columns]

## Sheet: Samples(BBBchip) FITC-Dx70 kDa
Well Row			Raw Data (Em Spectrum)
Samples		Wavelength [nm]	520
Chip 1			3500
Chip 2			4281
Chip 3			10002

## Sheet: Samples(BBBchip) FITC-Dx20 kDa
Well Row			Raw Data (Em Spectrum)
Samples		Wavelength [nm]	520
Chip 1			20029
Chip 2			15104
Chip 3			14511
